# Supplementary material for: ﻿Three new species of Lichomolgella Sars G.O., 1918 (Copepoda, Cyclopoida, Sabelliphilidae) associated with Bryozoa in Korea
Source: Zookeys. 2025 Jul 10;1244:195–211. doi: 10.3897/zookeys.1244.155561 (PMC12272076; doi:10.3897/zookeys.1244.155561)
Supplement: XML Treatment for Lichomolgella exigua [file zookeys.1244.155561-treatment1.xml]

<!DOCTYPE tp:taxon-treatment
  PUBLIC "-//TaxonX//DTD Taxonomic Treatment Publishing DTD v0 20100105//EN" "tax-treatment-NSO.dtd">
<tp:taxon-treatment xmlns:tp="http://www.plazi.org/taxpub"><tp:treatment-meta><kwd-group><label>Taxon classification</label><kwd>
              <named-content content-type="kingdom">Animalia</named-content>
            </kwd><kwd>
              <named-content content-type="order">Cyclopoida</named-content>
            </kwd><kwd>
              <named-content content-type="family">Sabelliphilidae</named-content>
            </kwd></kwd-group><mixed-citation publication-type="journal"><person-group><name><surname>Lee</surname><given-names>Jimin</given-names></name><name><surname>Kim</surname><given-names>Il-Hoi</given-names></name></person-group><article-title>﻿Three new species of <italic><tp:taxon-name><tp:taxon-name-part taxon-name-part-type="genus" reg="Lichomolgella">Lichomolgella</tp:taxon-name-part></tp:taxon-name></italic> Sars G.O., 1918 (<tp:taxon-name><tp:taxon-name-part taxon-name-part-type="subclass">Copepoda</tp:taxon-name-part></tp:taxon-name>, <tp:taxon-name><tp:taxon-name-part taxon-name-part-type="order">Cyclopoida</tp:taxon-name-part></tp:taxon-name>, <tp:taxon-name><tp:taxon-name-part taxon-name-part-type="family">Sabelliphilidae</tp:taxon-name-part></tp:taxon-name>) associated with <tp:taxon-name><tp:taxon-name-part taxon-name-part-type="phylum">Bryozoa</tp:taxon-name-part></tp:taxon-name> in Korea</article-title><source>Zookeys</source><day>10</day><month>07</month><year>2025</year><volume>1244</volume><fpage>195</fpage><lpage>211</lpage><pub-id pub-id-type="doi">10.3897/zookeys.1244.155561</pub-id></mixed-citation></tp:treatment-meta><tp:nomenclature><label>﻿</label><tp:taxon-name>
            <object-id xmlns:xlink="http://www.w3.org/1999/xlink" content-type="arpha" xlink:type="simple">4F717DA0-9BE9-5A5E-95F0-B491B52FE585</object-id>
            <tp:taxon-name-part taxon-name-part-type="genus" reg="Lichomolgella">Lichomolgella</tp:taxon-name-part>
            <tp:taxon-name-part taxon-name-part-type="species" reg="exigua">exigua</tp:taxon-name-part>
            <object-id xmlns:xlink="http://www.w3.org/1999/xlink" content-type="zoobank" xlink:type="simple">https://zoobank.org/29F6392A-1113-4DBD-849A-266D719275A8</object-id>
          </tp:taxon-name><tp:taxon-status xmlns:xlink="http://www.w3.org/1999/xlink" xlink:type="simple">sp. nov.</tp:taxon-status><xref ref-type="fig" rid="F1">Figs 1</xref><xref ref-type="fig" rid="F2">, 2</xref><xref ref-type="fig" rid="F3">, 3</xref></tp:nomenclature><tp:treatment-sec sec-type="type locality" id="SECID0EKGAC"><title>Type locality.</title><p>A tidal pool at northeastern tip of Yeongjong Island (<named-content xmlns:xlink="http://www.w3.org/1999/xlink" content-type="dwc:verbatimCoordinates" xlink:type="simple"><named-content content-type="geo-json" specific-use="{&#34;type&#34;:&#34;Point&#34;,&#34;coordinates&#34;:[126.583333,37.490833]}" id="NCID0ETGAC" xlink:type="simple">37°29'27"N, 126°35'00"E</named-content></named-content>), Incheon, Korea.</p></tp:treatment-sec><tp:treatment-sec sec-type="type material" id="SECID0EYGAC"><title>Type material.</title><p>• <bold><italic>Holotype</italic></bold> (intact ♀; <abbrev xmlns:xlink="http://www.w3.org/1999/xlink" xlink:title="Marine Biodiversity Institute of Korea" id="ABBRID0EBHAC" xlink:type="simple">MABIK</abbrev> CR00258577) and <bold><italic>paratypes</italic></bold> (intact 40 ♀♀, 7 ♂♂; <abbrev xmlns:xlink="http://www.w3.org/1999/xlink" xlink:title="Marine Biodiversity Institute of Korea" id="ABBRID0EIHAC" xlink:type="simple">MABIK</abbrev> CR00258578) from washings of several colonies of the bryozoan <italic><tp:taxon-name><tp:taxon-name-part taxon-name-part-type="genus" reg="Celleporina">Celleporina</tp:taxon-name-part><tp:taxon-name-part taxon-name-part-type="species" reg="porosissima">porosissima</tp:taxon-name-part></tp:taxon-name></italic> Harmer, 1957, 19 April 2022, collected by I.-H. Kim. Type material has been deposited in the Marine Biodiversity Institute of Korea (<abbrev xmlns:xlink="http://www.w3.org/1999/xlink" xlink:title="Marine Biodiversity Institute of Korea" id="ABBRID0EXHAC" xlink:type="simple">MABIK</abbrev>), Seocheon, Korea. Dissected and figured specimens are kept in the collection of I.-H. Kim.</p></tp:treatment-sec><tp:treatment-sec sec-type="etymology" id="SECID0E2HAC"><title>Etymology.</title><p>The specific name <italic><tp:taxon-name><tp:taxon-name-part taxon-name-part-type="genus" reg="Lichomolgella"/><tp:taxon-name-part taxon-name-part-type="species" reg="exigua">exigua</tp:taxon-name-part></tp:taxon-name></italic> is derived from the Latin <italic>exigu</italic> (small), referring to the small body size of the new species.</p></tp:treatment-sec><tp:treatment-sec sec-type="description" id="SECID0ENIAC"><title>Description.</title><p><bold>Female.</bold> Body (Fig. <xref ref-type="fig" rid="F1">1A</xref>) small, cyclopiform. Body length 405 μm in figured specimen, 393–430 μm in other 10 measured specimens. Prosome occupying 70% of body length. Cephalothorax 197 × 167 μm, ovoid, dorsoventrally deep, without dorsal suture line defining cephalosome and first pedigerous somite. Second to fourth pedigerous somites rapidly narrowing from anterior to posterior ones. Urosome (Fig. <xref ref-type="fig" rid="F1">1B</xref>) 5-segmented. Fifth pedigerous somite 30 μm wide. Genital double-somite distinctly longer than wide (50 × 38 μm), abruptly narrowing along posterior 15% region; genital apertures positioned ventrolaterally (Figs <xref ref-type="fig" rid="F1">1B</xref>, <xref ref-type="fig" rid="F2">2E</xref>), with large process bearing 2 very unequal setae. Three abdominal somites 10 × 28, 7 × 27, and 15 × 30 μm, respectively. Caudal ramus broad, 1.14 times longer than wide (16 × 14 μm), with 6 setae; two median terminal setae (setae IV and V) broadly flattened, tape-like; outer seta (seta II) positioned slightly distal to middle of outer margin.</p><fig id="F1" position="float" orientation="portrait"><object-id xmlns:xlink="http://www.w3.org/1999/xlink" content-type="doi" xlink:type="simple">10.3897/zookeys.1244.155561.figure1</object-id><object-id xmlns:xlink="http://www.w3.org/1999/xlink" content-type="arpha" xlink:type="simple">594CD68A-0CCF-5E0F-988F-C2A116A97B7F</object-id><label>Figure 1.</label><caption><p><italic><tp:taxon-name><tp:taxon-name-part taxon-name-part-type="genus" reg="Lichomolgella">Lichomolgella</tp:taxon-name-part><tp:taxon-name-part taxon-name-part-type="species" reg="exigua">exigua</tp:taxon-name-part></tp:taxon-name></italic> sp. nov., female. <bold>A.</bold> Habitus, dorsal; <bold>B.</bold> Urosome, dorsal; <bold>C.</bold> Rostrum; <bold>D.</bold> Antennule; <bold>E.</bold> Antenna; <bold>F.</bold> Labrum; <bold>G.</bold> Mandible; <bold>H.</bold> Maxillule; <bold>I.</bold> Maxilla; <bold>J.</bold> Maxilliped. Scale bars: 0.05 mm (<bold>A</bold>); 0.02 mm (<bold>B, D, E</bold>); 0.01 mm (<bold>C, F–J</bold>).</p></caption><graphic xmlns:xlink="http://www.w3.org/1999/xlink" xlink:href="zookeys-1244-195_article-155561__-g001.jpg" position="float" orientation="portrait" xlink:type="simple" id="oo_1371145.jpg"><uri content-type="original_file" xlink:type="simple">https://binary.pensoft.net/fig/1371145</uri></graphic></fig><fig id="F2" position="float" orientation="portrait"><object-id xmlns:xlink="http://www.w3.org/1999/xlink" content-type="doi" xlink:type="simple">10.3897/zookeys.1244.155561.figure2</object-id><object-id xmlns:xlink="http://www.w3.org/1999/xlink" content-type="arpha" xlink:type="simple">18BC1B9D-9107-5D03-ABA8-D30010481345</object-id><label>Figure 2.</label><caption><p><italic><tp:taxon-name><tp:taxon-name-part taxon-name-part-type="genus" reg="Lichomolgella">Lichomolgella</tp:taxon-name-part><tp:taxon-name-part taxon-name-part-type="species" reg="exigua">exigua</tp:taxon-name-part></tp:taxon-name></italic> sp. nov., female. <bold>A.</bold> Leg 1; <bold>B.</bold> Leg 2; <bold>C.</bold> Leg 3; <bold>D.</bold> Leg 4; <bold>E.</bold> Right side of urosome, showing leg 5 and genital aperture, ventral. Scale bars: 0.02 mm (<bold>A–E</bold>).</p></caption><graphic xmlns:xlink="http://www.w3.org/1999/xlink" xlink:href="zookeys-1244-195_article-155561__-g002.jpg" position="float" orientation="portrait" xlink:type="simple" id="oo_1371146.jpg"><uri content-type="original_file" xlink:type="simple">https://binary.pensoft.net/fig/1371146</uri></graphic></fig><p>Rostrum (Fig. <xref ref-type="fig" rid="F1">1C</xref>) small, strongly tapering. Antennule (Fig. <xref ref-type="fig" rid="F1">1D</xref>) short, 91 μm long, less than half length of cephalothorax, 7-segmented; armature formula 3, 11, 6, 3, 4+aesthetasc, 2+aesthetasc, and 7+aesthetasc; all setae naked. Antenna (Fig. <xref ref-type="fig" rid="F1">1E</xref>) stout, 4-segmented; armature formula 1, 1, 3+claw, and 3+4 claws; second segment (first endopodal segment) 1.74 times longer than wide (33 × 19 μm), with pointed outer distal corner; third segment (second endopodal segment) small, armed with 1 claw and 3 setae; fourth segment 1.23 times longer than wide (16 × 13 μm), characteristically attached to slightly outer region of third segment, outermost one of 4 distal claws slender, setiform.</p><p>Labrum (Fig. <xref ref-type="fig" rid="F1">1F</xref>) with rather elongated, divergent posterior lobes; each lobe bearing small denticle (indicated by an arrowhead) at proximal region of inner margin. Mandible (Fig. <xref ref-type="fig" rid="F1">1G</xref>) with short inner margin, lacking inner notch; gnathobase with 1 large claw-like scale at outer proximal corner followed by denticulate convex margin, 1 row of more than 10 small spinules along midline of one surface, and smooth concave margin; distal region of gnathobase blunt, lamellated. Maxillule (Fig. <xref ref-type="fig" rid="F1">1H</xref>) with 3 unequal, naked setae apically. Maxilla (Fig. <xref ref-type="fig" rid="F1">1I</xref>) 2-segmented; proximal segment (syncoxa) unarmed; distal segment (basis) distally with 4 teeth, distalmost one much smaller than proximal ones, and terminating in small, setule-like lash; inner seta (seta I) large, proximally broadened, with about 7 spinules along distal margin and several minute spinules along distal half of inner margin; seta II naked, slender; seta III absent. Maxilliped (Fig. <xref ref-type="fig" rid="F1">1J</xref>) 3-segmented; first segment narrow, unarmed; second segment as long as first, strongly inflated, with protruded inner margin bearing 2 naked setae, proximal seta larger than distal; third segment small, with 2 unequal, elongated spiniform processes and 1 proximal seta.</p><p>Legs 1–3 (Fig. <xref ref-type="fig" rid="F2">2A–C</xref>) each with 3-segmented exopod and 2-segmented endopod. Leg 4 (Fig. <xref ref-type="fig" rid="F2">2D</xref>) with 3-segmented exopod and 1-segmented endopod. Spines on rami large, distinctly serrate. Third exopodal segment of legs 3 and 4 armed with 3 spines and 5 setae (formula II, I, 5). Leg 4 lacking inner coxal seta; endopodal segment 1.8 times longer than wide (18 × 10 μm), with denticle-like process at inner distal corner; 2 distal spines 13 (outer) and 19 μm (inner). Armature formula for legs 1–4 as follows:</p><table-wrap id="T1" position="float" orientation="portrait"><table id="TID0E6UAE" rules="all"><tbody><tr><th rowspan="1" colspan="1"/><th rowspan="1" colspan="1">Coxa</th><th rowspan="1" colspan="1">Basis</th><th rowspan="1" colspan="1">Exopod</th><th rowspan="1" colspan="1">Endopod</th></tr><tr><td rowspan="1" colspan="1">Leg 1</td><td rowspan="1" colspan="1">0-1</td><td rowspan="1" colspan="1">1-0</td><td rowspan="1" colspan="1">I-0; I-1; III, I, 4</td><td rowspan="1" colspan="1">0-1; I, 2, 4</td></tr><tr><td rowspan="1" colspan="1">Leg 2</td><td rowspan="1" colspan="1">0-1</td><td rowspan="1" colspan="1">1-0</td><td rowspan="1" colspan="1">I-0; I-1; III, I, 5</td><td rowspan="1" colspan="1">0-1; I, II, 5</td></tr><tr><td rowspan="1" colspan="1">Leg 3</td><td rowspan="1" colspan="1">0-1</td><td rowspan="1" colspan="1">1-0</td><td rowspan="1" colspan="1">I-0; I-1; II, I, 5</td><td rowspan="1" colspan="1">0-1, I, II, 4</td></tr><tr><td rowspan="1" colspan="1">Leg 4</td><td rowspan="1" colspan="1">0-0</td><td rowspan="1" colspan="1">1-0</td><td rowspan="1" colspan="1">I-0; I-1; II, I, 5</td><td rowspan="1" colspan="1">0, II, 0</td></tr></tbody></table></table-wrap><p>Leg 5 (Fig. <xref ref-type="fig" rid="F2">2E</xref>) consisting of 1 small dorsolateral seta on fifth pedigerous somite and small exopod; exopodal segment 11 × 6 μm, with 1 small denticle-like processes distally and armed with 2 distal setae; outer seta 31 μm long, inner seta short, spiniform, 8 μm long. Leg 6 (Fig. <xref ref-type="fig" rid="F2">2E</xref>) represented by digitiform process in genital aperture, bearing 1 small outer setule and 1 large distal seta of 33 μm long, latter seta extending to posterior margin of anal somite, pinnate along its distal third.</p><p><bold>Male.</bold> Body (Fig. <xref ref-type="fig" rid="F3">3A</xref>) similar to that of female but narrower. Body length 376 μm. Cephalothorax 185 × 138 μm. Urosome (Fig. <xref ref-type="fig" rid="F3">3B</xref>) 6-segmented. Genital somite 1.2 times longer than wide (51 × 42 μm), with slightly convex lateral margins and slightly concave dorsodistal margin. Caudal ramus 1.25 times longer than wide (15 × 12 μm), armed as in female.</p><fig id="F3" position="float" orientation="portrait"><object-id xmlns:xlink="http://www.w3.org/1999/xlink" content-type="doi" xlink:type="simple">10.3897/zookeys.1244.155561.figure3</object-id><object-id xmlns:xlink="http://www.w3.org/1999/xlink" content-type="arpha" xlink:type="simple">C23B7218-F379-5D05-BBDC-874C7C48B486</object-id><label>Figure 3.</label><caption><p><italic><tp:taxon-name><tp:taxon-name-part taxon-name-part-type="genus" reg="Lichomolgella">Lichomolgella</tp:taxon-name-part><tp:taxon-name-part taxon-name-part-type="species" reg="exigua">exigua</tp:taxon-name-part></tp:taxon-name></italic> sp. nov., male. <bold>A.</bold> Habitus, dorsal; <bold>B.</bold> Urosome, ventral; <bold>C.</bold> Maxilliped; <bold>D.</bold> Exopod of leg 5. Scale bars: 0.05 mm (<bold>A</bold>); 0.02 mm (<bold>B, C</bold>); 0.01 mm (<bold>D</bold>).</p></caption><graphic xmlns:xlink="http://www.w3.org/1999/xlink" xlink:href="zookeys-1244-195_article-155561__-g003.jpg" position="float" orientation="portrait" xlink:type="simple" id="oo_1371147.jpg"><uri content-type="original_file" xlink:type="simple">https://binary.pensoft.net/fig/1371147</uri></graphic></fig><p>Rostrum as in female. Antennule with 3 additional aesthetascs, 2 on second segment and 1 on fourth segment, as indicated by dark circles in Fig. <xref ref-type="fig" rid="F1">1D</xref>. Antenna as in female, lacking additional ornamentation.</p><p>Labrum, mandible, maxillule, and maxilla as in female. Maxilliped (Fig. <xref ref-type="fig" rid="F3">3C</xref>) consisting of 3 segments and terminal claw; first segment unarmed; second segment (basis) with blunt protrusion at proximal region, 2 equally small, naked setae and row of spinules along inner margin; third segment small and unarmed; terminal claw elongate, arched, proximally bearing 1 large, naked seta and on opposite side 1 small setule.</p><p>Legs 1–4 as in female. Leg 5 (Fig. <xref ref-type="fig" rid="F3">3B</xref>) also as in female; exopodal segment (Fig. <xref ref-type="fig" rid="F3">3D</xref>) 11 × 7 μm; lengths of 2 distal setae 8 (inner) and 30 μm (outer). Leg 6 (Fig. <xref ref-type="fig" rid="F3">3B</xref>) represented by 1 large seta, 1 setule and 1 small denticle on genital operculum.</p></tp:treatment-sec><tp:treatment-sec sec-type="remarks" id="SECID0EAAAE"><title>Remarks.</title><p>While describing <italic><tp:taxon-name><tp:taxon-name-part taxon-name-part-type="genus" reg="Lichomolgella">Lichomolgella</tp:taxon-name-part><tp:taxon-name-part taxon-name-part-type="species" reg="isseli">isseli</tp:taxon-name-part></tp:taxon-name></italic>, <xref ref-type="bibr" rid="B3">Gallingani (1952)</xref> stated that no noteworthy differences were found in appendages between this species and the type species of the genus, <italic><tp:taxon-name><tp:taxon-name-part taxon-name-part-type="genus" reg="Lichomolgella">L.</tp:taxon-name-part><tp:taxon-name-part taxon-name-part-type="species" reg="pusilla">pusilla</tp:taxon-name-part></tp:taxon-name></italic>, except for the antennule and antenna. According to her, <italic><tp:taxon-name><tp:taxon-name-part taxon-name-part-type="genus" reg="Lichomolgella">L.</tp:taxon-name-part><tp:taxon-name-part taxon-name-part-type="species" reg="isseli">isseli</tp:taxon-name-part></tp:taxon-name></italic> differed from <italic><tp:taxon-name><tp:taxon-name-part taxon-name-part-type="genus" reg="Lichomolgella">L.</tp:taxon-name-part><tp:taxon-name-part taxon-name-part-type="species" reg="pusilla">pusilla</tp:taxon-name-part></tp:taxon-name></italic> in proportional lengths of segments of the antennule and the long second segment of the antenna. However, she did not provide specific measurements for these appendage segments. In addition, the antennule illustrated in that paper does not exhibit any taxonomic significance. However, in the illustration of the antenna, the second segment (first endopodal segment) is elongated, and <xref ref-type="bibr" rid="B6">Humes and Stock (1973)</xref> measured this segment as being 3.5 times longer than wide, a characteristic that allowed them to differentiate <italic><tp:taxon-name><tp:taxon-name-part taxon-name-part-type="genus" reg="Lichomolgella">L.</tp:taxon-name-part><tp:taxon-name-part taxon-name-part-type="species" reg="isseli">isseli</tp:taxon-name-part></tp:taxon-name></italic> from <italic><tp:taxon-name><tp:taxon-name-part taxon-name-part-type="genus" reg="Lichomolgella">L.</tp:taxon-name-part><tp:taxon-name-part taxon-name-part-type="species" reg="pusilla">pusilla</tp:taxon-name-part></tp:taxon-name></italic>.</p><p><italic><tp:taxon-name><tp:taxon-name-part taxon-name-part-type="genus" reg="Lichomolgella">Lichomolgella</tp:taxon-name-part><tp:taxon-name-part taxon-name-part-type="species" reg="exigua">exigua</tp:taxon-name-part></tp:taxon-name></italic> sp. nov. can be clearly distinguished from the two existing species, as the endopods of legs 1–3 of the new species are all two-segmented, in contrast to the three-segmented condition in <italic><tp:taxon-name><tp:taxon-name-part taxon-name-part-type="genus" reg="Lichomolgella">L.</tp:taxon-name-part><tp:taxon-name-part taxon-name-part-type="species" reg="pusilla">pusilla</tp:taxon-name-part></tp:taxon-name></italic> and <italic><tp:taxon-name><tp:taxon-name-part taxon-name-part-type="genus" reg="Lichomolgella">L.</tp:taxon-name-part><tp:taxon-name-part taxon-name-part-type="species" reg="isseli">isseli</tp:taxon-name-part></tp:taxon-name></italic>. In the forms of the antenna and genital double-somite, <italic><tp:taxon-name><tp:taxon-name-part taxon-name-part-type="genus" reg="Lichomolgella">L.</tp:taxon-name-part><tp:taxon-name-part taxon-name-part-type="species" reg="exigua">exigua</tp:taxon-name-part></tp:taxon-name></italic> sp. nov. is more similar to <italic><tp:taxon-name><tp:taxon-name-part taxon-name-part-type="genus" reg="Lichomolgella">L.</tp:taxon-name-part><tp:taxon-name-part taxon-name-part-type="species" reg="pusilla">pusilla</tp:taxon-name-part></tp:taxon-name></italic> than to <italic><tp:taxon-name><tp:taxon-name-part taxon-name-part-type="genus" reg="Lichomolgella">L.</tp:taxon-name-part><tp:taxon-name-part taxon-name-part-type="species" reg="isseli">isseli</tp:taxon-name-part></tp:taxon-name></italic>, but still exhibits several differences from the former: (1) the fourth segment of the antenna is armed with four claws and three setae (vs one claw and five setae in <italic><tp:taxon-name><tp:taxon-name-part taxon-name-part-type="genus" reg="Lichomolgella">L.</tp:taxon-name-part><tp:taxon-name-part taxon-name-part-type="species" reg="pusilla">pusilla</tp:taxon-name-part></tp:taxon-name></italic>); (2) the mandible is bluntly terminated (vs distally attenuated in <italic><tp:taxon-name><tp:taxon-name-part taxon-name-part-type="genus" reg="Lichomolgella">L.</tp:taxon-name-part><tp:taxon-name-part taxon-name-part-type="species" reg="pusilla">pusilla</tp:taxon-name-part></tp:taxon-name></italic>); and (3) the third segment of the female maxilliped bears two spiniform processes and one seta (vs one spiniform process and one seta in <italic><tp:taxon-name><tp:taxon-name-part taxon-name-part-type="genus" reg="Lichomolgella">L.</tp:taxon-name-part><tp:taxon-name-part taxon-name-part-type="species" reg="pusilla">pusilla</tp:taxon-name-part></tp:taxon-name></italic>). These and other differences between species are summarized in Table <xref ref-type="table" rid="T2">1</xref>.</p><table-wrap id="T2" position="float" orientation="portrait"><label>Table 1.</label><caption><p>Comparison of five species of <italic><tp:taxon-name><tp:taxon-name-part taxon-name-part-type="genus" reg="Lichomolgella">Lichomolgella</tp:taxon-name-part></tp:taxon-name></italic> (symbols: L/W, length to width ratio; =, approximately; —, missing data).</p></caption><table id="TID0ELYAE" rules="all"><tbody><tr><th rowspan="1" colspan="1">Characters</th><th rowspan="1" colspan="1">
                    <italic>
                      <tp:taxon-name><tp:taxon-name-part taxon-name-part-type="genus" reg="Lichomolgella">L.</tp:taxon-name-part><tp:taxon-name-part taxon-name-part-type="species" reg="pusilla">pusilla</tp:taxon-name-part></tp:taxon-name>
                    </italic>
                  </th><th rowspan="1" colspan="1">
                    <italic>
                      <tp:taxon-name><tp:taxon-name-part taxon-name-part-type="genus" reg="Lichomolgella">L.</tp:taxon-name-part><tp:taxon-name-part taxon-name-part-type="species" reg="isseli">isseli</tp:taxon-name-part></tp:taxon-name>
                    </italic>
                  </th><th rowspan="1" colspan="1"><italic><tp:taxon-name><tp:taxon-name-part taxon-name-part-type="genus" reg="Lichomolgella">L.</tp:taxon-name-part><tp:taxon-name-part taxon-name-part-type="species" reg="exigua">exigua</tp:taxon-name-part></tp:taxon-name></italic> sp. nov.</th><th rowspan="1" colspan="1"><italic><tp:taxon-name><tp:taxon-name-part taxon-name-part-type="genus" reg="Lichomolgella">L.</tp:taxon-name-part><tp:taxon-name-part taxon-name-part-type="species" reg="collata">collata</tp:taxon-name-part></tp:taxon-name></italic> sp. nov.</th><th rowspan="1" colspan="1"><italic><tp:taxon-name><tp:taxon-name-part taxon-name-part-type="genus" reg="Lichomolgella">L.</tp:taxon-name-part><tp:taxon-name-part taxon-name-part-type="species" reg="nudicoxa">nudicoxa</tp:taxon-name-part></tp:taxon-name></italic> sp. nov.</th></tr><tr><td rowspan="1" colspan="1">♀ caudal ramus, L/W</td><td rowspan="1" colspan="1">= 1.2</td><td rowspan="1" colspan="1">= 1.5</td><td rowspan="1" colspan="1">1.14</td><td rowspan="1" colspan="1">1.63</td><td rowspan="1" colspan="1">1.07</td></tr><tr><td rowspan="1" colspan="1">1<sup>st</sup> endopodal segment of antenna, L/W</td><td rowspan="1" colspan="1">= 2</td><td rowspan="1" colspan="1">= 3.5</td><td rowspan="1" colspan="1">1.74</td><td rowspan="1" colspan="1">2.45</td><td rowspan="1" colspan="1">1.50</td></tr><tr><td rowspan="1" colspan="1">Armature elements on 2<sup>nd</sup> endopodal segment of antenna</td><td rowspan="1" colspan="1">4</td><td rowspan="1" colspan="1">—</td><td rowspan="1" colspan="1">4</td><td rowspan="1" colspan="1">3</td><td rowspan="1" colspan="1">4</td></tr><tr><td rowspan="1" colspan="1">Teeth on distal margin of basis of maxilla</td><td rowspan="1" colspan="1">3</td><td rowspan="1" colspan="1">—</td><td rowspan="1" colspan="1">4</td><td rowspan="1" colspan="1">4</td><td rowspan="1" colspan="1">6 or 7</td></tr><tr><td rowspan="1" colspan="1">Legs bearing inner coxal seta</td><td rowspan="1" colspan="1">Leg 1</td><td rowspan="1" colspan="1">Leg 1</td><td rowspan="1" colspan="1">Legs 1–3</td><td rowspan="1" colspan="1">Legs 2 &amp; 3</td><td rowspan="1" colspan="1">None</td></tr><tr><td rowspan="1" colspan="1">Endopodal segments of legs 1–3</td><td rowspan="1" colspan="1">3, 3, 3</td><td rowspan="1" colspan="1">3, 3, 3</td><td rowspan="1" colspan="1">2, 2, 2</td><td rowspan="1" colspan="1">2, 3, 3</td><td rowspan="1" colspan="1">2, 2, 2</td></tr><tr><td rowspan="1" colspan="1">♀ leg 5 exopod, armature</td><td rowspan="1" colspan="1">2 setae</td><td rowspan="1" colspan="1">2 setae</td><td rowspan="1" colspan="1">2 setae</td><td rowspan="1" colspan="1">Spine+seta</td><td rowspan="1" colspan="1">Spine+seta</td></tr></tbody></table></table-wrap></tp:treatment-sec><ref-list><ref id="B3"><mixed-citation xmlns:xlink="http://www.w3.org/1999/xlink" xlink:type="simple"><person-group><name name-style="western"><surname>Gallingani</surname><given-names>MG</given-names></name></person-group> (<year>1952</year>) <article-title>Di una specie nuova di <tp:taxon-name><tp:taxon-name-part taxon-name-part-type="subclass">Copepoda</tp:taxon-name-part></tp:taxon-name> rinvenuta nelle praterie di Posidonie dell’insenatura di Paraggi presso Portofino (Liguria).</article-title><source>Bollettino dei Musei e degli Istituti Biologici dell’Universita di Genova</source><volume>24</volume>(<issue>155</issue>): <fpage>71</fpage>–<lpage>76</lpage>.</mixed-citation></ref><ref id="B6"><mixed-citation xmlns:xlink="http://www.w3.org/1999/xlink" xlink:type="simple"><person-group><name name-style="western"><surname>Humes</surname><given-names>AG</given-names></name><name name-style="western"><surname>Stock</surname><given-names>JH</given-names></name></person-group> (<year>1973</year>) <article-title>A revision of the family <tp:taxon-name><tp:taxon-name-part taxon-name-part-type="family">Lichomolgidae</tp:taxon-name-part></tp:taxon-name> Kossman, 1877, cyclopoid copepods mainly associated with marine invertebrates.</article-title><source>Smithsonian Contributions to Zoology</source><volume>127</volume>(<issue>127</issue>): <fpage>1</fpage>–<lpage>368</lpage>. <ext-link xlink:href="10.5479/si.00810282.127" ext-link-type="doi" xlink:type="simple">https://doi.org/10.5479/si.00810282.127</ext-link></mixed-citation></ref></ref-list></tp:taxon-treatment>
