# Supplementary material for: ﻿Three new species of Lichomolgella Sars G.O., 1918 (Copepoda, Cyclopoida, Sabelliphilidae) associated with Bryozoa in Korea
Source: Zookeys. 2025 Jul 10;1244:195–211. doi: 10.3897/zookeys.1244.155561 (PMC12272076; doi:10.3897/zookeys.1244.155561)
Supplement: XML Treatment for Lichomolgella collata [file zookeys.1244.155561-treatment2.xml]

<!DOCTYPE tp:taxon-treatment
  PUBLIC "-//TaxonX//DTD Taxonomic Treatment Publishing DTD v0 20100105//EN" "tax-treatment-NSO.dtd">
<tp:taxon-treatment xmlns:tp="http://www.plazi.org/taxpub"><tp:treatment-meta><kwd-group><label>Taxon classification</label><kwd>
              <named-content content-type="kingdom">Animalia</named-content>
            </kwd><kwd>
              <named-content content-type="order">Cyclopoida</named-content>
            </kwd><kwd>
              <named-content content-type="family">Sabelliphilidae</named-content>
            </kwd></kwd-group><mixed-citation publication-type="journal"><person-group><name><surname>Lee</surname><given-names>Jimin</given-names></name><name><surname>Kim</surname><given-names>Il-Hoi</given-names></name></person-group><article-title>﻿Three new species of <italic><tp:taxon-name><tp:taxon-name-part taxon-name-part-type="genus" reg="Lichomolgella">Lichomolgella</tp:taxon-name-part></tp:taxon-name></italic> Sars G.O., 1918 (<tp:taxon-name><tp:taxon-name-part taxon-name-part-type="subclass">Copepoda</tp:taxon-name-part></tp:taxon-name>, <tp:taxon-name><tp:taxon-name-part taxon-name-part-type="order">Cyclopoida</tp:taxon-name-part></tp:taxon-name>, <tp:taxon-name><tp:taxon-name-part taxon-name-part-type="family">Sabelliphilidae</tp:taxon-name-part></tp:taxon-name>) associated with <tp:taxon-name><tp:taxon-name-part taxon-name-part-type="phylum">Bryozoa</tp:taxon-name-part></tp:taxon-name> in Korea</article-title><source>Zookeys</source><day>10</day><month>07</month><year>2025</year><volume>1244</volume><fpage>195</fpage><lpage>211</lpage><pub-id pub-id-type="doi">10.3897/zookeys.1244.155561</pub-id></mixed-citation></tp:treatment-meta><tp:nomenclature><label>﻿</label><tp:taxon-name>
            <object-id xmlns:xlink="http://www.w3.org/1999/xlink" content-type="arpha" xlink:type="simple">CDD460A4-15DB-5F10-A611-0781B6506820</object-id>
            <tp:taxon-name-part taxon-name-part-type="genus" reg="Lichomolgella">Lichomolgella</tp:taxon-name-part>
            <tp:taxon-name-part taxon-name-part-type="species" reg="collata">collata</tp:taxon-name-part>
            <object-id xmlns:xlink="http://www.w3.org/1999/xlink" content-type="zoobank" xlink:type="simple">https://zoobank.org/1F7DA53B-6DAC-48BE-BCE5-F500A42904FA</object-id>
          </tp:taxon-name><tp:taxon-status xmlns:xlink="http://www.w3.org/1999/xlink" xlink:type="simple">sp. nov.</tp:taxon-status><xref ref-type="fig" rid="F4">Figs 4</xref><xref ref-type="fig" rid="F5">, 5</xref></tp:nomenclature><tp:treatment-sec sec-type="type locality" id="SECID0EYOAE"><title>Type locality.</title><p>A tidal pool at northeastern tip of Yeongjong Island (<named-content xmlns:xlink="http://www.w3.org/1999/xlink" content-type="dwc:verbatimCoordinates" xlink:type="simple"><named-content content-type="geo-json" specific-use="{&#34;type&#34;:&#34;Point&#34;,&#34;coordinates&#34;:[126.583333,37.490833]}" id="NCID0EBPAE" xlink:type="simple">37°29'27"N, 126°35'00"E</named-content></named-content>), Incheon, Korea.</p></tp:treatment-sec><tp:treatment-sec sec-type="type material" id="SECID0EGPAE"><title>Type material.</title><p>• <bold><italic>Holotype</italic></bold> (♀, left maxilliped, left antenna, left leg 1 and left leg 2 are partially damaged; <abbrev xmlns:xlink="http://www.w3.org/1999/xlink" xlink:title="Marine Biodiversity Institute of Korea" id="ABBRID0EPPAE" xlink:type="simple">MABIK</abbrev> CR00258576) from washings of colonies of the bryozoan <italic><tp:taxon-name><tp:taxon-name-part taxon-name-part-type="genus" reg="Celleporina">Celleporina</tp:taxon-name-part></tp:taxon-name></italic> sp., 11 September 2022, collected by I.-H. Kim. • <bold><italic>Paratype</italic></bold> (♀, dissected and figured) from the same host at type locality, 19 April 2022, collected by I.-H. Kim. Holotype has been deposited in the Marine Biodiversity Institute of Korea (<abbrev xmlns:xlink="http://www.w3.org/1999/xlink" xlink:title="Marine Biodiversity Institute of Korea" id="ABBRID0E4PAE" xlink:type="simple">MABIK</abbrev>), Seocheon, Korea. Dissected paratype is kept in the collection of I.-H. Kim.</p></tp:treatment-sec><tp:treatment-sec sec-type="etymology" id="SECID0EBQAE"><title>Etymology.</title><p>The specific name <italic>collat</italic> (Latin, meaning “brought together”) alludes to collection of the new species together with <italic><tp:taxon-name><tp:taxon-name-part taxon-name-part-type="genus" reg="Lichomolgella">L.</tp:taxon-name-part><tp:taxon-name-part taxon-name-part-type="species" reg="exigua">exigua</tp:taxon-name-part></tp:taxon-name></italic> sp. nov.</p></tp:treatment-sec><tp:treatment-sec sec-type="description" id="SECID0EUQAE"><title>Description.</title><p><bold>Female.</bold> Body (Fig. <xref ref-type="fig" rid="F4">4A</xref>) cyclopiform. Body length of dissected paratype 450 μm. Prosome rhomboidal, 317 × 195 μm. Cephalothorax 210 μm long, longer than wide, with faint dorsal suture line between cephalosome and first pedigerous somite. Lateral corners of all prosomal somites rounded. Urosome (Fig. <xref ref-type="fig" rid="F4">4B</xref>) 5-segmented. Fifth pedigerous somite 36 μm wide. Genital double-somite 1.55 times longer than wide (82 × 53 μm), consisting of broader anterior 4/5 and narrower posterior 1/5; genital apertures positioned laterally at 70% region of double-somite. Three abdominal somites 15 × 28, 15 × 28, and 20 × 28 μm, respectively. Anal somite (Fig. <xref ref-type="fig" rid="F4">4C</xref>) with row of fine spinules along posteroventral margin. Caudal ramus (Fig. <xref ref-type="fig" rid="F4">4C</xref>) 1.63 times longer than wide (22 × 13.5 μm), with 6 setae, ornamented with several fine spinules along ventrodistal margin; setae IV (Fig. <xref ref-type="fig" rid="F4">4D</xref>) and V broadened, tape-like, feebly pinnate; other setae naked; outer seta (seta II) positioned at 75% region of outer margin of ramus.</p><fig id="F4" position="float" orientation="portrait"><object-id xmlns:xlink="http://www.w3.org/1999/xlink" content-type="doi" xlink:type="simple">10.3897/zookeys.1244.155561.figure4</object-id><object-id xmlns:xlink="http://www.w3.org/1999/xlink" content-type="arpha" xlink:type="simple">229DB881-3A7F-5ABA-8825-90E218A2AC61</object-id><label>Figure 4.</label><caption><p><italic><tp:taxon-name><tp:taxon-name-part taxon-name-part-type="genus" reg="Lichomolgella">Lichomolgella</tp:taxon-name-part><tp:taxon-name-part taxon-name-part-type="species" reg="collata">collata</tp:taxon-name-part></tp:taxon-name></italic> sp. nov., female. <bold>A.</bold> Habitus, dorsal; <bold>B.</bold> Urosome, dorsal; <bold>C.</bold> Anal somite and caudal rami, dorsal; <bold>D.</bold> Seta IV of caudal ramus; <bold>E.</bold> Antennule; <bold>F.</bold> Antenna; <bold>G.</bold> Labrum; <bold>H.</bold> Mandible; <bold>I.</bold> Maxillule; <bold>J.</bold> Maxilla. Scale bars: 0.05 mm (<bold>A</bold>); 0.02 mm (<bold>B, D–F</bold>); 0.01 mm (<bold>C, G–J</bold>).</p></caption><graphic xmlns:xlink="http://www.w3.org/1999/xlink" xlink:href="zookeys-1244-195_article-155561__-g004.jpg" position="float" orientation="portrait" xlink:type="simple" id="oo_1371148.jpg"><uri content-type="original_file" xlink:type="simple">https://binary.pensoft.net/fig/1371148</uri></graphic></fig><p>Rostrum (Fig. <xref ref-type="fig" rid="F5">5A</xref>) strongly tapering, with blunt distal apex. Antennule (Fig. <xref ref-type="fig" rid="F4">4E</xref>) short, 119 μm long, 7-segmented; armature formula 3, 13, 6, 3, 4+aesthetasc, 2+aesthetasc, and 7+aesthetasc; all setae naked. Antenna (Fig. <xref ref-type="fig" rid="F4">4F</xref>) 4-segmented; armature formula 1, 1, 2+claw, and 3+4 claws; second segment (first endopodal segment) 2.45 times longer than wide (49 × 20 μm); fourth segment 1.67 times longer than wide (25 × 15 μm), inserted to outer side of distal margin of third segment; outermost one of 4 distal claws slender, setiform.</p><fig id="F5" position="float" orientation="portrait"><object-id xmlns:xlink="http://www.w3.org/1999/xlink" content-type="doi" xlink:type="simple">10.3897/zookeys.1244.155561.figure5</object-id><object-id xmlns:xlink="http://www.w3.org/1999/xlink" content-type="arpha" xlink:type="simple">0F44E573-7EC4-5EA5-AE82-81C115160001</object-id><label>Figure 5.</label><caption><p><italic><tp:taxon-name><tp:taxon-name-part taxon-name-part-type="genus" reg="Lichomolgella">Lichomolgella</tp:taxon-name-part><tp:taxon-name-part taxon-name-part-type="species" reg="collata">collata</tp:taxon-name-part></tp:taxon-name></italic> sp. nov., female. <bold>A.</bold> Rostrum; <bold>B.</bold> Maxilliped; <bold>C.</bold> Leg 1; <bold>D.</bold> Leg 2; <bold>E.</bold> Leg 3; <bold>F.</bold> Leg 4; <bold>G.</bold> Exopod of leg 5; <bold>H.</bold> Genital aperture. Scale bars: 0.01 mm (<bold>A, B, G, H</bold>); 0.02 mm (<bold>C–F</bold>).</p></caption><graphic xmlns:xlink="http://www.w3.org/1999/xlink" xlink:href="zookeys-1244-195_article-155561__-g005.jpg" position="float" orientation="portrait" xlink:type="simple" id="oo_1371149.jpg"><uri content-type="original_file" xlink:type="simple">https://binary.pensoft.net/fig/1371149</uri></graphic></fig><p>Labrum (Fig. <xref ref-type="fig" rid="F4">4G</xref>) with elongated, divergent posterior lobes; each lobe tapering, twice as long as wide, with transparent distal part. Mandible (Fig. <xref ref-type="fig" rid="F4">4H</xref>) with short inner margin, lacking inner notch; gnathobase with 1 large claw-like scale at outer proximal corner followed by denticulate outer margin, 2 rows of fine spinules along inner margin; distal part of gnathobase attenuated. Maxillule (Fig. <xref ref-type="fig" rid="F4">4I</xref>) with 3 naked setae at distal region. Maxilla (Fig. <xref ref-type="fig" rid="F4">4J</xref>) 2-segmented; proximal segment (syncoxa) unarmed; distal segment (basis) with 4 teeth on distal margin, small, setule-like distal lash and 2 setae; inner seta (seta I) large, proximally expanded, with about 6 spinules along distal margin; anterior seta (seta II) slender, with 3 or 4 fine spinules on inner margin; seta III absent. Maxilliped (Fig. <xref ref-type="fig" rid="F5">5B</xref>) 3-segmented; first segment longest, but unarmed; second segment with protruded inner margin, armed with 2 equal, serrated spines; third segment terminated in elongated, spiniform process, with 2 small setae proximally.</p><p>Leg 1 (Fig. <xref ref-type="fig" rid="F5">5C</xref>) with 3-segmented exopod and 2-segmented endopod; coxa lacking inner seta; first outer spine on third exopodal segment distinctly smaller than nearby spines. Legs 2 and 3 (Fig. <xref ref-type="fig" rid="F5">5D, E</xref>) with 3-segmented rami. First spine on third exopodal segment of leg 2 small, as in leg 1. Leg 3 with third exopodal segment armed with 3 spines and 5 setae (formula II, I, 5). Leg 4 (Fig. <xref ref-type="fig" rid="F5">5F</xref>) with 3-segmented exopod and 1-segmented endopod; coxa lacking inner seta; endopodal segment twice longer than wide (18 × 9 μm), armed with 2 spines distally; lengths of these spines 16 (outer) and 26 μm (inner), Armature formula for legs 1–4 as follows:</p><table-wrap id="T3" position="float" orientation="portrait"><table id="TID0EXDAG" rules="all"><tbody><tr><td rowspan="1" colspan="1"/><td rowspan="1" colspan="1">
                    <bold>Coxa</bold>
                  </td><td rowspan="1" colspan="1">
                    <bold>Basis</bold>
                  </td><td rowspan="1" colspan="1">
                    <bold>Exopod</bold>
                  </td><td rowspan="1" colspan="1">
                    <bold>Endopod</bold>
                  </td></tr><tr><td rowspan="1" colspan="1">Leg 1</td><td rowspan="1" colspan="1">0-0</td><td rowspan="1" colspan="1">1-0</td><td rowspan="1" colspan="1">I-0; I-1; III, I, 4</td><td rowspan="1" colspan="1">0-1; I, 2, 4</td></tr><tr><td rowspan="1" colspan="1">Leg 2</td><td rowspan="1" colspan="1">0-1</td><td rowspan="1" colspan="1">1-0</td><td rowspan="1" colspan="1">I-0; I-1; III, I, 5</td><td rowspan="1" colspan="1">0-1; 0-2; I, II, 3</td></tr><tr><td rowspan="1" colspan="1">Leg 3</td><td rowspan="1" colspan="1">0-1</td><td rowspan="1" colspan="1">1-0</td><td rowspan="1" colspan="1">I-0; I-1; II, I, 5</td><td rowspan="1" colspan="1">0-1; 0-2; I, II, 2</td></tr><tr><td rowspan="1" colspan="1">Leg 4</td><td rowspan="1" colspan="1">0-0</td><td rowspan="1" colspan="1">1-0</td><td rowspan="1" colspan="1">I-0; I-1; II, I, 5</td><td rowspan="1" colspan="1">0, II, 0</td></tr></tbody></table></table-wrap><p>Leg 5 (Fig. <xref ref-type="fig" rid="F4">4B</xref>) consisting of 1 dorsolateral seta on fifth pedigerous somite and exopod; exopodal segment (Fig. <xref ref-type="fig" rid="F5">5G</xref>) 17 × 8 μm, distally with 2 dentiform processes, and armed with 1 spine (15 μm long) and 1 naked seta (21 μm long). Leg 6 (Fig. <xref ref-type="fig" rid="F5">5H</xref>) represented by 2 large lobes, each bearing 1 naked seta distally.</p><p><bold>Male.</bold> Unknown.</p></tp:treatment-sec><tp:treatment-sec sec-type="remarks" id="SECID0ESWAE"><title>Remarks.</title><p><italic><tp:taxon-name><tp:taxon-name-part taxon-name-part-type="genus" reg="Lichomolgella">Lichomolgella</tp:taxon-name-part><tp:taxon-name-part taxon-name-part-type="species" reg="collata">collata</tp:taxon-name-part></tp:taxon-name></italic> sp. nov. can be characterized by four outstanding features: the endopod is two-segmented in leg 1 but three-segmented in legs 2 and 3; the inner coxal seta is absent in leg 1; the third segment (second endopodal segment) of the antenna is armed with one claw plus two setae (presumably resulting from the secondary loss of one seta); and the exopod of leg 5 bears one spine plus one seta (rather than two setae as in other species). Table <xref ref-type="table" rid="T2">1</xref> compares the new species with its congeners based on these and other distinguishing features.</p><p>Although <italic><tp:taxon-name><tp:taxon-name-part taxon-name-part-type="genus" reg="Lichomolgella">L.</tp:taxon-name-part><tp:taxon-name-part taxon-name-part-type="species" reg="collata">collata</tp:taxon-name-part></tp:taxon-name></italic> sp. nov. was collected together with <italic><tp:taxon-name><tp:taxon-name-part taxon-name-part-type="genus" reg="Lichomolgella">L.</tp:taxon-name-part><tp:taxon-name-part taxon-name-part-type="species" reg="exigua">exigua</tp:taxon-name-part></tp:taxon-name></italic> sp. nov. from the same locality, they differ in multiple respects, including the presence of a row of fine spinules on the posteroventral margin of the anal somite in the former species. In addition to the above four distinguishing features of <italic><tp:taxon-name><tp:taxon-name-part taxon-name-part-type="genus" reg="Lichomolgella">L.</tp:taxon-name-part><tp:taxon-name-part taxon-name-part-type="species" reg="collata">collata</tp:taxon-name-part></tp:taxon-name></italic> sp. nov., the latter species has a larger body, a more elongated antenna, and a mandible that is distally attenuated. Furthermore, the posterior lobes of the labrum are more elongated, the maxilliped has a different armature on the second and third segments, and the first outer spine on the third exopodal segment of legs 1 and 2 is markedly reduced in size.</p></tp:treatment-sec><tp:treatment-sec><!--Section generated to contain objects referenced in tp:taxon-treatment.--><table-wrap id="T2" position="float" orientation="portrait"><label>Table 1.</label><caption><p>Comparison of five species of <italic><tp:taxon-name><tp:taxon-name-part taxon-name-part-type="genus" reg="Lichomolgella">Lichomolgella</tp:taxon-name-part></tp:taxon-name></italic> (symbols: L/W, length to width ratio; =, approximately; —, missing data).</p></caption><table id="TID0ELYAE" rules="all"><tbody><tr><th rowspan="1" colspan="1">Characters</th><th rowspan="1" colspan="1">
                    <italic>
                      <tp:taxon-name><tp:taxon-name-part taxon-name-part-type="genus" reg="Lichomolgella">L.</tp:taxon-name-part><tp:taxon-name-part taxon-name-part-type="species" reg="pusilla">pusilla</tp:taxon-name-part></tp:taxon-name>
                    </italic>
                  </th><th rowspan="1" colspan="1">
                    <italic>
                      <tp:taxon-name><tp:taxon-name-part taxon-name-part-type="genus" reg="Lichomolgella">L.</tp:taxon-name-part><tp:taxon-name-part taxon-name-part-type="species" reg="isseli">isseli</tp:taxon-name-part></tp:taxon-name>
                    </italic>
                  </th><th rowspan="1" colspan="1"><italic><tp:taxon-name><tp:taxon-name-part taxon-name-part-type="genus" reg="Lichomolgella">L.</tp:taxon-name-part><tp:taxon-name-part taxon-name-part-type="species" reg="exigua">exigua</tp:taxon-name-part></tp:taxon-name></italic> sp. nov.</th><th rowspan="1" colspan="1"><italic><tp:taxon-name><tp:taxon-name-part taxon-name-part-type="genus" reg="Lichomolgella">L.</tp:taxon-name-part><tp:taxon-name-part taxon-name-part-type="species" reg="collata">collata</tp:taxon-name-part></tp:taxon-name></italic> sp. nov.</th><th rowspan="1" colspan="1"><italic><tp:taxon-name><tp:taxon-name-part taxon-name-part-type="genus" reg="Lichomolgella">L.</tp:taxon-name-part><tp:taxon-name-part taxon-name-part-type="species" reg="nudicoxa">nudicoxa</tp:taxon-name-part></tp:taxon-name></italic> sp. nov.</th></tr><tr><td rowspan="1" colspan="1">♀ caudal ramus, L/W</td><td rowspan="1" colspan="1">= 1.2</td><td rowspan="1" colspan="1">= 1.5</td><td rowspan="1" colspan="1">1.14</td><td rowspan="1" colspan="1">1.63</td><td rowspan="1" colspan="1">1.07</td></tr><tr><td rowspan="1" colspan="1">1<sup>st</sup> endopodal segment of antenna, L/W</td><td rowspan="1" colspan="1">= 2</td><td rowspan="1" colspan="1">= 3.5</td><td rowspan="1" colspan="1">1.74</td><td rowspan="1" colspan="1">2.45</td><td rowspan="1" colspan="1">1.50</td></tr><tr><td rowspan="1" colspan="1">Armature elements on 2<sup>nd</sup> endopodal segment of antenna</td><td rowspan="1" colspan="1">4</td><td rowspan="1" colspan="1">—</td><td rowspan="1" colspan="1">4</td><td rowspan="1" colspan="1">3</td><td rowspan="1" colspan="1">4</td></tr><tr><td rowspan="1" colspan="1">Teeth on distal margin of basis of maxilla</td><td rowspan="1" colspan="1">3</td><td rowspan="1" colspan="1">—</td><td rowspan="1" colspan="1">4</td><td rowspan="1" colspan="1">4</td><td rowspan="1" colspan="1">6 or 7</td></tr><tr><td rowspan="1" colspan="1">Legs bearing inner coxal seta</td><td rowspan="1" colspan="1">Leg 1</td><td rowspan="1" colspan="1">Leg 1</td><td rowspan="1" colspan="1">Legs 1–3</td><td rowspan="1" colspan="1">Legs 2 &amp; 3</td><td rowspan="1" colspan="1">None</td></tr><tr><td rowspan="1" colspan="1">Endopodal segments of legs 1–3</td><td rowspan="1" colspan="1">3, 3, 3</td><td rowspan="1" colspan="1">3, 3, 3</td><td rowspan="1" colspan="1">2, 2, 2</td><td rowspan="1" colspan="1">2, 3, 3</td><td rowspan="1" colspan="1">2, 2, 2</td></tr><tr><td rowspan="1" colspan="1">♀ leg 5 exopod, armature</td><td rowspan="1" colspan="1">2 setae</td><td rowspan="1" colspan="1">2 setae</td><td rowspan="1" colspan="1">2 setae</td><td rowspan="1" colspan="1">Spine+seta</td><td rowspan="1" colspan="1">Spine+seta</td></tr></tbody></table></table-wrap></tp:treatment-sec></tp:taxon-treatment>
