# Supplementary material for: ﻿Three new species of Lichomolgella Sars G.O., 1918 (Copepoda, Cyclopoida, Sabelliphilidae) associated with Bryozoa in Korea
Source: Zookeys. 2025 Jul 10;1244:195–211. doi: 10.3897/zookeys.1244.155561 (PMC12272076; doi:10.3897/zookeys.1244.155561)
Supplement: XML Treatment for Lichomolgella nudicoxa [file zookeys.1244.155561-treatment3.xml]

<!DOCTYPE tp:taxon-treatment
  PUBLIC "-//TaxonX//DTD Taxonomic Treatment Publishing DTD v0 20100105//EN" "tax-treatment-NSO.dtd">
<tp:taxon-treatment xmlns:tp="http://www.plazi.org/taxpub"><tp:treatment-meta><kwd-group><label>Taxon classification</label><kwd>
              <named-content content-type="kingdom">Animalia</named-content>
            </kwd><kwd>
              <named-content content-type="order">Cyclopoida</named-content>
            </kwd><kwd>
              <named-content content-type="family">Sabelliphilidae</named-content>
            </kwd></kwd-group><mixed-citation publication-type="journal"><person-group><name><surname>Lee</surname><given-names>Jimin</given-names></name><name><surname>Kim</surname><given-names>Il-Hoi</given-names></name></person-group><article-title>﻿Three new species of <italic><tp:taxon-name><tp:taxon-name-part taxon-name-part-type="genus" reg="Lichomolgella">Lichomolgella</tp:taxon-name-part></tp:taxon-name></italic> Sars G.O., 1918 (<tp:taxon-name><tp:taxon-name-part taxon-name-part-type="subclass">Copepoda</tp:taxon-name-part></tp:taxon-name>, <tp:taxon-name><tp:taxon-name-part taxon-name-part-type="order">Cyclopoida</tp:taxon-name-part></tp:taxon-name>, <tp:taxon-name><tp:taxon-name-part taxon-name-part-type="family">Sabelliphilidae</tp:taxon-name-part></tp:taxon-name>) associated with <tp:taxon-name><tp:taxon-name-part taxon-name-part-type="phylum">Bryozoa</tp:taxon-name-part></tp:taxon-name> in Korea</article-title><source>Zookeys</source><day>10</day><month>07</month><year>2025</year><volume>1244</volume><fpage>195</fpage><lpage>211</lpage><pub-id pub-id-type="doi">10.3897/zookeys.1244.155561</pub-id></mixed-citation></tp:treatment-meta><tp:nomenclature><label>﻿</label><tp:taxon-name>
            <object-id xmlns:xlink="http://www.w3.org/1999/xlink" content-type="arpha" xlink:type="simple">88FE4E15-F963-55A1-A2FE-D9122C322DD2</object-id>
            <tp:taxon-name-part taxon-name-part-type="genus" reg="Lichomolgella">Lichomolgella</tp:taxon-name-part>
            <tp:taxon-name-part taxon-name-part-type="species" reg="nudicoxa">nudicoxa</tp:taxon-name-part>
            <object-id xmlns:xlink="http://www.w3.org/1999/xlink" content-type="zoobank" xlink:type="simple">https://zoobank.org/67371267-8C04-4CE4-9BCF-AE773AC773F6</object-id>
          </tp:taxon-name><tp:taxon-status xmlns:xlink="http://www.w3.org/1999/xlink" xlink:type="simple">sp. nov.</tp:taxon-status><xref ref-type="fig" rid="F6">Figs 6</xref><xref ref-type="fig" rid="F7">, 7</xref></tp:nomenclature><tp:treatment-sec sec-type="type locality" id="SECID0E2ZAE"><title>Type locality.</title><p>Munseom islet off Seogwipo in Jeju Island (<named-content xmlns:xlink="http://www.w3.org/1999/xlink" content-type="dwc:verbatimCoordinates" xlink:type="simple"><named-content content-type="geo-json" specific-use="{&#34;type&#34;:&#34;Point&#34;,&#34;coordinates&#34;:[126.562583,33.226528]}" id="NCID0EE1AE" xlink:type="simple">33°13'35.5"N, 126°33'45.3"E</named-content></named-content>), Korea.</p></tp:treatment-sec><tp:treatment-sec sec-type="type material" id="SECID0EJ1AE"><title>Type material.</title><p>• <bold><italic>Holotype</italic></bold> (♀, HNIBRIV2392), <bold><italic>paratypes</italic></bold> (intact 2 ♀♀, HNIBRIV2393), and 2 dissected paratypes (2 ♀♀) from washings of a coral-like bryozoan colony, 20 July 2022, collected by Drs. Taewon Cheong, Hyun-Kyeong Kim and Jong-Guk Kim. Holotype and intact paratypes have been deposited in the Honam National Institute of Biological Resources (<abbrev xmlns:xlink="http://www.w3.org/1999/xlink" xlink:title="Honam Marine Biodiversity Institute of Korea" id="ABBRID0EV1AE" xlink:type="simple">HNIBR</abbrev>), Mokpo, Korea. Dissected paratypes are kept in the collection of I.-H. Kim.</p></tp:treatment-sec><tp:treatment-sec sec-type="etymology" id="SECID0EZ1AE"><title>Etymology.</title><p>The specific name <italic><tp:taxon-name><tp:taxon-name-part taxon-name-part-type="genus" reg="Lichomolgella"/><tp:taxon-name-part taxon-name-part-type="species" reg="nudicoxa">nudicoxa</tp:taxon-name-part></tp:taxon-name></italic> is a noun derived from Latin <italic>nud</italic> (naked) and <italic>coxa</italic> (the hip), referring to the absence of the inner coxal coxa on legs 1–4.</p></tp:treatment-sec><tp:treatment-sec sec-type="description" id="SECID0EN2AE"><title>Description.</title><p><bold>Female.</bold> Body (Fig. <xref ref-type="fig" rid="F6">6A, B</xref>) small, cyclopiform. Body length of described specimen 447 μm. Prosome rhomboidal, 314 × 220 μm. Cephalothorax 220 μm long, as long as wide, lacking dorsal suture line defining cephalosome and first pedigerous somite. Lateral corners of all prosomal somites rounded or blunt. Urosome (Fig. <xref ref-type="fig" rid="F6">6C</xref>) 5-segmented. Fifth pedigerous somite 38 μm wide. Genital double-somite 1.24 times longer than wide (52 × 41 μm), consisting of broader anterior 4/5 and narrower posterior 1/5, with partial articulation dorsally between these two parts; genital apertures positioned ventrally (Fig. <xref ref-type="fig" rid="F6">6D</xref>), represented by large digitiform process tipped with large seta (59 μm long, extending beyond distal margin of caudal rami). Three abdominal somites 15 × 33, 9 × 32, and 12 × 33 μm, respectively. Anal somite with smooth posteroventral margin (Fig. <xref ref-type="fig" rid="F6">6D</xref>). Caudal ramus 1.07 times longer than wide (16 × 15 μm), with 6 setae, unornamented; setae IV and V broadened, tape-like; setae IV–VI weakly pinnate, other setae naked.</p><fig id="F6" position="float" orientation="portrait"><object-id xmlns:xlink="http://www.w3.org/1999/xlink" content-type="doi" xlink:type="simple">10.3897/zookeys.1244.155561.figure6</object-id><object-id xmlns:xlink="http://www.w3.org/1999/xlink" content-type="arpha" xlink:type="simple">745E2492-87C9-5CF3-A46F-17280E09CC25</object-id><label>Figure 6.</label><caption><p><italic><tp:taxon-name><tp:taxon-name-part taxon-name-part-type="genus" reg="Lichomolgella">Lichomolgella</tp:taxon-name-part><tp:taxon-name-part taxon-name-part-type="species" reg="nudicoxa">nudicoxa</tp:taxon-name-part></tp:taxon-name></italic> sp. nov., female. <bold>A.</bold> Habitus, dorsal; <bold>B.</bold> Habitus, right; <bold>C.</bold> Urosome, dorsal; <bold>D.</bold> Genital double-somite and abdomen, ventral; <bold>E.</bold> Rostrum; <bold>F.</bold> Antennule; <bold>G.</bold> Antenna; <bold>H.</bold> Labrum; <bold>I.</bold> Mandible; <bold>J.</bold> Maxillule; <bold>K.</bold> Maxilla. Scale bars: 0.1 mm (<bold>A, B</bold>); 0.02 mm (<bold>C–G</bold>); 0.01 mm (<bold>H–K</bold>).</p></caption><graphic xmlns:xlink="http://www.w3.org/1999/xlink" xlink:href="zookeys-1244-195_article-155561__-g006.jpg" position="float" orientation="portrait" xlink:type="simple" id="oo_1371150.jpg"><uri content-type="original_file" xlink:type="simple">https://binary.pensoft.net/fig/1371150</uri></graphic></fig><p>Rostrum (Fig. <xref ref-type="fig" rid="F6">6E</xref>) strongly tapering, with pointed distal apex. Antennule (Fig. <xref ref-type="fig" rid="F6">6F</xref>) stout, 103 μm long, 7-segmented; armature formula 3, 11, 5, 3, 4+aesthetasc, 2+aesthetasc, and 7+aesthetasc; all setae naked. Antenna (Fig. <xref ref-type="fig" rid="F6">6G</xref>) 4-segmented; armature formula 1, 1, 3+claw, and 3+4 claws; second segment (first endopodal segment) 1.50 times longer than wide (36 × 24 μm), with acutely pointed outer distal corner; third segment very short; fourth segment 1.31 times longer than wide (21 × 16 μm).</p><p>Labrum (Fig. <xref ref-type="fig" rid="F6">6H</xref>) with elongate posterior lobes and deep median incision; each lobe much longer than wide, with broad membranous fringe on distal margin. Mandible (Fig. <xref ref-type="fig" rid="F6">6I</xref>) lacking inner notch; gnathobase short, bluntly tipped, with 1 large claw-like scale at outer proximal corner followed by denticulate outer margin, 1 row of denticles on anterior surface. Maxillule (Fig. <xref ref-type="fig" rid="F6">6J</xref>) lobate, with 4 naked setae. Maxilla (Fig. <xref ref-type="fig" rid="F6">6K</xref>) 2-segmented; proximal segment (syncoxa) unarmed; distal segment (basis) with 2 setae (setae I and II), 6 or 7 teeth on distal margin and setule-like distal lash; inner seta (seta I) large, pinnate, extending beyond distal lash; anterior seta (seta II) slender, unornamented; seta III absent. Maxilliped (Fig. <xref ref-type="fig" rid="F7">7A</xref>) 3-segmented; first segment unarmed; second segment armed with 2 unilaterally spinulose setae, 14 (proximal one) and 9 μm (distal one), respectively; third segment terminated in elongated, spiniform process, proximally with 2 unequal setae and 1 small spiniform process.</p><fig id="F7" position="float" orientation="portrait"><object-id xmlns:xlink="http://www.w3.org/1999/xlink" content-type="doi" xlink:type="simple">10.3897/zookeys.1244.155561.figure7</object-id><object-id xmlns:xlink="http://www.w3.org/1999/xlink" content-type="arpha" xlink:type="simple">F7C289D9-5025-5B09-A10F-713B5D16F7A9</object-id><label>Figure 7.</label><caption><p><italic><tp:taxon-name><tp:taxon-name-part taxon-name-part-type="genus" reg="Lichomolgella">Lichomolgella</tp:taxon-name-part><tp:taxon-name-part taxon-name-part-type="species" reg="nudicoxa">nudicoxa</tp:taxon-name-part></tp:taxon-name></italic> sp. nov., female. <bold>A.</bold> Maxilliped; <bold>B.</bold> Leg 1; <bold>C.</bold> Leg 2; <bold>D.</bold> Leg 3; <bold>E.</bold> Leg 4; <bold>F.</bold> Exopod of leg 5. Scale bars: 0.02 mm (<bold>A–F</bold>).</p></caption><graphic xmlns:xlink="http://www.w3.org/1999/xlink" xlink:href="zookeys-1244-195_article-155561__-g007.jpg" position="float" orientation="portrait" xlink:type="simple" id="oo_1371151.jpg"><uri content-type="original_file" xlink:type="simple">https://binary.pensoft.net/fig/1371151</uri></graphic></fig><p>Legs 1–3 (Fig. <xref ref-type="fig" rid="F7">7B–D</xref>) with 3-segmented exopod and 2-segmented endopod. Leg 4 (Fig. <xref ref-type="fig" rid="F7">7E</xref>) with 3-segmented exopod and 1-segmented endopod. Coxa of legs 1–4 lacking inner seta. Third exopodal segment of legs 3 and 4 armed with 3 spines and 5 setae (formula II, I, 5). Endopodal segment of leg 4 twice as long as wide; distally armed with 2 spines of equal length (25 μm). Armature formulae for legs 1–4 as follows:</p><table-wrap id="T4" position="float" orientation="portrait"><table id="TID0EYKAG" rules="all"><tbody><tr><th rowspan="1" colspan="1"/><th rowspan="1" colspan="1">Coxa</th><th rowspan="1" colspan="1">Basis</th><th rowspan="1" colspan="1">Exopod</th><th rowspan="1" colspan="1">Endopod</th></tr><tr><td rowspan="1" colspan="1">Leg 1</td><td rowspan="1" colspan="1">0-0</td><td rowspan="1" colspan="1">1-0</td><td rowspan="1" colspan="1">I-0; I-1; III, I, 4</td><td rowspan="1" colspan="1">0-1; I, 1, 5</td></tr><tr><td rowspan="1" colspan="1">Leg 2</td><td rowspan="1" colspan="1">0-0</td><td rowspan="1" colspan="1">1-0</td><td rowspan="1" colspan="1">I-0; I-1; III, I, 5</td><td rowspan="1" colspan="1">0-1; I, II, 5</td></tr><tr><td rowspan="1" colspan="1">Leg 3</td><td rowspan="1" colspan="1">0-0</td><td rowspan="1" colspan="1">1-0</td><td rowspan="1" colspan="1">I-0; I-1; II, I, 5</td><td rowspan="1" colspan="1">0-1; I, II, 4</td></tr><tr><td rowspan="1" colspan="1">Leg 4</td><td rowspan="1" colspan="1">0-0</td><td rowspan="1" colspan="1">1-0</td><td rowspan="1" colspan="1">I-0; I-1; II, I, 5</td><td rowspan="1" colspan="1">0, II, 0</td></tr></tbody></table></table-wrap><p>Leg 5 (Fig. <xref ref-type="fig" rid="F6">6C</xref>) consisting of 1 small dorsolateral seta on fifth pedigerous somite and exopod; exopodal segment (Fig. <xref ref-type="fig" rid="F7">7F</xref>) 2.0 times longer than wide (14 × 7 μm), distally armed with 1 spine (11 μm long) and 1 long seta (62 μm long). Leg 6 (Fig. <xref ref-type="fig" rid="F6">6D</xref>) probably represented by large digitiform process bearing 1 small lateral and 1 large distal seta on genital operculum.</p><p><bold>Male.</bold> Unknown.</p></tp:treatment-sec><tp:treatment-sec sec-type="remarks" id="SECID0EABAG"><title>Remarks.</title><p><italic><tp:taxon-name><tp:taxon-name-part taxon-name-part-type="genus" reg="Lichomolgella">Lichomolgella</tp:taxon-name-part><tp:taxon-name-part taxon-name-part-type="species" reg="nudicoxa">nudicoxa</tp:taxon-name-part></tp:taxon-name></italic> sp. nov. has two-segmented endopods of legs 1–3, a segmentation pattern shared only with <italic><tp:taxon-name><tp:taxon-name-part taxon-name-part-type="genus" reg="Lichomolgella">L.</tp:taxon-name-part><tp:taxon-name-part taxon-name-part-type="species" reg="exigua">exigua</tp:taxon-name-part></tp:taxon-name></italic> sp. nov. However, <italic><tp:taxon-name><tp:taxon-name-part taxon-name-part-type="genus" reg="Lichomolgella">L.</tp:taxon-name-part><tp:taxon-name-part taxon-name-part-type="species" reg="nudicoxa">nudicoxa</tp:taxon-name-part></tp:taxon-name></italic> sp. nov. is clearly distinguished from the latter species, as it has no inner coxal setae in legs 1–3 (Table <xref ref-type="table" rid="T2">1</xref>). The presence of a large distal seta on the female genital operculum, which extends beyond the distal margin of the caudal rami, appears to be an outstanding feature of <italic><tp:taxon-name><tp:taxon-name-part taxon-name-part-type="genus" reg="Lichomolgella">L.</tp:taxon-name-part><tp:taxon-name-part taxon-name-part-type="species" reg="nudicoxa">nudicoxa</tp:taxon-name-part></tp:taxon-name></italic> sp. nov. A similar distal seta on the female genital operculum is observed in <italic><tp:taxon-name><tp:taxon-name-part taxon-name-part-type="genus" reg="Lichomolgella">L.</tp:taxon-name-part><tp:taxon-name-part taxon-name-part-type="species" reg="pusilla">pusilla</tp:taxon-name-part></tp:taxon-name></italic> and <italic><tp:taxon-name><tp:taxon-name-part taxon-name-part-type="genus" reg="Lichomolgella">L.</tp:taxon-name-part><tp:taxon-name-part taxon-name-part-type="species" reg="exigua">exigua</tp:taxon-name-part></tp:taxon-name></italic> sp. nov., but it is distinctly smaller in these two species, extending beyond the posterior margin of the first free abdominal somite in <italic><tp:taxon-name><tp:taxon-name-part taxon-name-part-type="genus" reg="Lichomolgella">L.</tp:taxon-name-part><tp:taxon-name-part taxon-name-part-type="species" reg="pusilla">pusilla</tp:taxon-name-part></tp:taxon-name></italic> as illustrated by <xref ref-type="bibr" rid="B9">Sars (1918)</xref> or reaching the posterior margin of the anal somite in <italic><tp:taxon-name><tp:taxon-name-part taxon-name-part-type="genus" reg="Lichomolgella">L.</tp:taxon-name-part><tp:taxon-name-part taxon-name-part-type="species" reg="exigua">exigua</tp:taxon-name-part></tp:taxon-name></italic> sp. nov. as shown in Fig. <xref ref-type="fig" rid="F1">1B</xref>. The presence of six or seven teeth on the distal margin of the basis of the maxilla is another characteristic feature of <italic><tp:taxon-name><tp:taxon-name-part taxon-name-part-type="genus" reg="Lichomolgella">L.</tp:taxon-name-part><tp:taxon-name-part taxon-name-part-type="species" reg="nudicoxa">nudicoxa</tp:taxon-name-part></tp:taxon-name></italic> sp. nov. In contrast, the number of the teeth on the same margin is three in <italic><tp:taxon-name><tp:taxon-name-part taxon-name-part-type="genus" reg="Lichomolgella">L.</tp:taxon-name-part><tp:taxon-name-part taxon-name-part-type="species" reg="pusilla">pusilla</tp:taxon-name-part></tp:taxon-name></italic>, as illustrated by <xref ref-type="bibr" rid="B10">Sars (1921)</xref>, and four in both <italic><tp:taxon-name><tp:taxon-name-part taxon-name-part-type="genus" reg="Lichomolgella">L.</tp:taxon-name-part><tp:taxon-name-part taxon-name-part-type="species" reg="exigua">exigua</tp:taxon-name-part></tp:taxon-name></italic> sp. nov. and <italic><tp:taxon-name><tp:taxon-name-part taxon-name-part-type="genus" reg="Lichomolgella">L.</tp:taxon-name-part><tp:taxon-name-part taxon-name-part-type="species" reg="collata">collata</tp:taxon-name-part></tp:taxon-name></italic> sp. nov.</p></tp:treatment-sec><tp:treatment-sec><!--Section generated to contain objects referenced in tp:taxon-treatment.--><table-wrap id="T2" position="float" orientation="portrait"><label>Table 1.</label><caption><p>Comparison of five species of <italic><tp:taxon-name><tp:taxon-name-part taxon-name-part-type="genus" reg="Lichomolgella">Lichomolgella</tp:taxon-name-part></tp:taxon-name></italic> (symbols: L/W, length to width ratio; =, approximately; —, missing data).</p></caption><table id="TID0ELYAE" rules="all"><tbody><tr><th rowspan="1" colspan="1">Characters</th><th rowspan="1" colspan="1">
                    <italic>
                      <tp:taxon-name><tp:taxon-name-part taxon-name-part-type="genus" reg="Lichomolgella">L.</tp:taxon-name-part><tp:taxon-name-part taxon-name-part-type="species" reg="pusilla">pusilla</tp:taxon-name-part></tp:taxon-name>
                    </italic>
                  </th><th rowspan="1" colspan="1">
                    <italic>
                      <tp:taxon-name><tp:taxon-name-part taxon-name-part-type="genus" reg="Lichomolgella">L.</tp:taxon-name-part><tp:taxon-name-part taxon-name-part-type="species" reg="isseli">isseli</tp:taxon-name-part></tp:taxon-name>
                    </italic>
                  </th><th rowspan="1" colspan="1"><italic><tp:taxon-name><tp:taxon-name-part taxon-name-part-type="genus" reg="Lichomolgella">L.</tp:taxon-name-part><tp:taxon-name-part taxon-name-part-type="species" reg="exigua">exigua</tp:taxon-name-part></tp:taxon-name></italic> sp. nov.</th><th rowspan="1" colspan="1"><italic><tp:taxon-name><tp:taxon-name-part taxon-name-part-type="genus" reg="Lichomolgella">L.</tp:taxon-name-part><tp:taxon-name-part taxon-name-part-type="species" reg="collata">collata</tp:taxon-name-part></tp:taxon-name></italic> sp. nov.</th><th rowspan="1" colspan="1"><italic><tp:taxon-name><tp:taxon-name-part taxon-name-part-type="genus" reg="Lichomolgella">L.</tp:taxon-name-part><tp:taxon-name-part taxon-name-part-type="species" reg="nudicoxa">nudicoxa</tp:taxon-name-part></tp:taxon-name></italic> sp. nov.</th></tr><tr><td rowspan="1" colspan="1">♀ caudal ramus, L/W</td><td rowspan="1" colspan="1">= 1.2</td><td rowspan="1" colspan="1">= 1.5</td><td rowspan="1" colspan="1">1.14</td><td rowspan="1" colspan="1">1.63</td><td rowspan="1" colspan="1">1.07</td></tr><tr><td rowspan="1" colspan="1">1<sup>st</sup> endopodal segment of antenna, L/W</td><td rowspan="1" colspan="1">= 2</td><td rowspan="1" colspan="1">= 3.5</td><td rowspan="1" colspan="1">1.74</td><td rowspan="1" colspan="1">2.45</td><td rowspan="1" colspan="1">1.50</td></tr><tr><td rowspan="1" colspan="1">Armature elements on 2<sup>nd</sup> endopodal segment of antenna</td><td rowspan="1" colspan="1">4</td><td rowspan="1" colspan="1">—</td><td rowspan="1" colspan="1">4</td><td rowspan="1" colspan="1">3</td><td rowspan="1" colspan="1">4</td></tr><tr><td rowspan="1" colspan="1">Teeth on distal margin of basis of maxilla</td><td rowspan="1" colspan="1">3</td><td rowspan="1" colspan="1">—</td><td rowspan="1" colspan="1">4</td><td rowspan="1" colspan="1">4</td><td rowspan="1" colspan="1">6 or 7</td></tr><tr><td rowspan="1" colspan="1">Legs bearing inner coxal seta</td><td rowspan="1" colspan="1">Leg 1</td><td rowspan="1" colspan="1">Leg 1</td><td rowspan="1" colspan="1">Legs 1–3</td><td rowspan="1" colspan="1">Legs 2 &amp; 3</td><td rowspan="1" colspan="1">None</td></tr><tr><td rowspan="1" colspan="1">Endopodal segments of legs 1–3</td><td rowspan="1" colspan="1">3, 3, 3</td><td rowspan="1" colspan="1">3, 3, 3</td><td rowspan="1" colspan="1">2, 2, 2</td><td rowspan="1" colspan="1">2, 3, 3</td><td rowspan="1" colspan="1">2, 2, 2</td></tr><tr><td rowspan="1" colspan="1">♀ leg 5 exopod, armature</td><td rowspan="1" colspan="1">2 setae</td><td rowspan="1" colspan="1">2 setae</td><td rowspan="1" colspan="1">2 setae</td><td rowspan="1" colspan="1">Spine+seta</td><td rowspan="1" colspan="1">Spine+seta</td></tr></tbody></table></table-wrap><fig id="F1" position="float" orientation="portrait"><object-id xmlns:xlink="http://www.w3.org/1999/xlink" content-type="doi" xlink:type="simple">10.3897/zookeys.1244.155561.figure1</object-id><object-id xmlns:xlink="http://www.w3.org/1999/xlink" content-type="arpha" xlink:type="simple">594CD68A-0CCF-5E0F-988F-C2A116A97B7F</object-id><label>Figure 1.</label><caption><p><italic><tp:taxon-name><tp:taxon-name-part taxon-name-part-type="genus" reg="Lichomolgella">Lichomolgella</tp:taxon-name-part><tp:taxon-name-part taxon-name-part-type="species" reg="exigua">exigua</tp:taxon-name-part></tp:taxon-name></italic> sp. nov., female. <bold>A.</bold> Habitus, dorsal; <bold>B.</bold> Urosome, dorsal; <bold>C.</bold> Rostrum; <bold>D.</bold> Antennule; <bold>E.</bold> Antenna; <bold>F.</bold> Labrum; <bold>G.</bold> Mandible; <bold>H.</bold> Maxillule; <bold>I.</bold> Maxilla; <bold>J.</bold> Maxilliped. Scale bars: 0.05 mm (<bold>A</bold>); 0.02 mm (<bold>B, D, E</bold>); 0.01 mm (<bold>C, F–J</bold>).</p></caption><graphic xmlns:xlink="http://www.w3.org/1999/xlink" xlink:href="zookeys-1244-195_article-155561__-g001.jpg" position="float" orientation="portrait" xlink:type="simple" id="oo_1371145.jpg"><uri content-type="original_file" xlink:type="simple">https://binary.pensoft.net/fig/1371145</uri></graphic></fig></tp:treatment-sec><ref-list><ref id="B9"><mixed-citation xmlns:xlink="http://www.w3.org/1999/xlink" xlink:type="simple"><person-group><name name-style="western"><surname>Sars</surname><given-names>GO</given-names></name></person-group> (<year>1918</year>) <article-title><tp:taxon-name><tp:taxon-name-part taxon-name-part-type="subclass">Copepoda</tp:taxon-name-part></tp:taxon-name><tp:taxon-name><tp:taxon-name-part taxon-name-part-type="order">Cyclopoida</tp:taxon-name-part></tp:taxon-name>. Parts XIII &amp; XIV. <tp:taxon-name><tp:taxon-name-part taxon-name-part-type="family">Lichomolgidae</tp:taxon-name-part></tp:taxon-name> (concluded), <tp:taxon-name><tp:taxon-name-part taxon-name-part-type="family">Oncaeidae</tp:taxon-name-part></tp:taxon-name>, <tp:taxon-name><tp:taxon-name-part taxon-name-part-type="family">Corycaeidae</tp:taxon-name-part></tp:taxon-name>, <tp:taxon-name><tp:taxon-name-part taxon-name-part-type="family">Ergasilidae</tp:taxon-name-part></tp:taxon-name>, <tp:taxon-name><tp:taxon-name-part taxon-name-part-type="family">Clausiidae</tp:taxon-name-part></tp:taxon-name>, <tp:taxon-name><tp:taxon-name-part taxon-name-part-type="family">Eunicicolidae</tp:taxon-name-part></tp:taxon-name>, supplement. An account of the <tp:taxon-name><tp:taxon-name-part taxon-name-part-type="subphylum">Crustacea</tp:taxon-name-part></tp:taxon-name> of Norway with short descriptions and figures of all the species.</article-title><source>Bergen Museum</source><volume>6</volume>: <fpage>173</fpage>–<lpage>225</lpage>.</mixed-citation></ref><ref id="B10"><mixed-citation xmlns:xlink="http://www.w3.org/1999/xlink" xlink:type="simple"><person-group><name name-style="western"><surname>Sars</surname><given-names>GO</given-names></name></person-group> (<year>1921</year>) <article-title><tp:taxon-name><tp:taxon-name-part taxon-name-part-type="subclass">Copepoda</tp:taxon-name-part></tp:taxon-name> supplement. Parts IX &amp; X. <tp:taxon-name><tp:taxon-name-part taxon-name-part-type="order">Harpacticoida</tp:taxon-name-part></tp:taxon-name> (concluded), <tp:taxon-name><tp:taxon-name-part taxon-name-part-type="order">Cyclopoida</tp:taxon-name-part></tp:taxon-name>. An account of the <tp:taxon-name><tp:taxon-name-part taxon-name-part-type="subphylum">Crustacea</tp:taxon-name-part></tp:taxon-name> of Norway with short descriptions and figures of all the species.</article-title><source>Bergen Museum</source><volume>7</volume>: <fpage>93</fpage>–<lpage>121</lpage>.</mixed-citation></ref></ref-list></tp:taxon-treatment>
